# Supplementary material for: Natural Cyanobacteria Removers Obtained from Bio-Waste Date-Palm Leaf Stalks and Black Alder Cone-Like Flowers
Source: Int J Environ Res Public Health. 2022 May 29;19(11):6639. doi: 10.3390/ijerph19116639 (PMC9180351; doi:10.3390/ijerph19116639)
Supplement: Supplementary file 1 [file ijerph-19-06639-s001.zip]

Archive with 5 entries (5 files):
- Supplementary materilas_S1.pdf
- Supplementary materilas_S2.pdf
- Supplementary materilas_S3.pdf
- Supplementary materilas_S4.pdf
- Supplementary materilas_S5.pdf
